# Supplementary material for: Identification of tissue-enriched novel transcripts and novel exons in mice
Source: BMC Genomics. 2014 Jul 13;15(1):592. doi: 10.1186/1471-2164-15-592 (PMC4111849; doi:10.1186/1471-2164-15-592)
Supplement: Supplementary file 1 — Additional file 1: Table S1: Tissue-specific novel transcripts. Detailed information on 184 novel transcripts are listed. The novel transcripts were identified by the pipeline of ‘Tophat-Cufflinks-Cuffcompare’. Multiple isoforms transcribed from the same transcribed loci are in the list. (XLSX 30 KB) [file 12864_2014_6277_MOESM1_ESM.xlsx]

## Sheet: noveTranscript
	ID	Position	# of exons	Exons
	1	chr1:121786157-121796422	5	chr1:121786157-121786442,chr1:121790533-121790747,chr1:121793430-121793613,chr1:121794212-121794362,chr1:121796175-121796422,
	2	chr1:13836676-14131302	6	chr1:13836676-13836810,chr1:13871384-13871469,chr1:14032332-14032464,chr1:14048360-14048499,chr1:14050115-14050153,chr1:14131271-14131302,
	3	chr1:152981848-152991098	6	chr1:152981848-152982526,chr1:152983135-152985764,chr1:152986023-152986883,chr1:152988657-152988721,chr1:152988779-152988835,chr1:152989332-152991098,
	4	chr1:158260553-158270933	6	chr1:158260553-158260841,chr1:158261618-158261856,chr1:158263316-158263398,chr1:158265474-158265575,chr1:158268876-158269208,chr1:158270892-158270933,
	5	chr1:163105753-163135543	11	chr1:163105753-163105887,chr1:163107015-163107188,chr1:163108835-163108935,chr1:163111123-163111251,chr1:163112458-163112623,chr1:163123690-163123806,chr1:163124931-163125092,chr1:163128334-163128433,chr1:163130943-163131086,chr1:163133272-163133440,chr1:163135472-163135543,
	6	chr1:163136301-163167403	18	chr1:163136301-163136449,chr1:163137741-163137848,chr1:163138603-163138700,chr1:163139791-163139910,chr1:163142130-163142328,chr1:163143174-163143362,chr1:163146871-163147020,chr1:163150708-163150759,chr1:163153068-163153216,chr1:163154078-163154203,chr1:163154716-163154814,chr1:163157989-163158156,chr1:163159557-163159688,chr1:163162583-163162768,chr1:163163684-163163768,chr1:163165249-163165304…
	7	chr1:179738563-179809981	11	chr1:179738563-179738748,chr1:179749830-179749878,chr1:179755450-179755523,chr1:179756272-179756341,chr1:179758811-179758875,chr1:179772974-179772998,chr1:179780361-179780438,chr1:179787561-179787667,chr1:179789969-179790461,chr1:179801963-179802443,chr1:179809872-179809981,
	8	chr1:183506738-183528612	7	chr1:183506738-183506859,chr1:183512050-183512160,chr1:183515105-183515226,chr1:183520571-183520714,chr1:183523560-183523687,chr1:183525631-183525783,chr1:183528495-183528612,
	9	chr1:36429092-36469802	36	chr1:36429092-36429220,chr1:36430531-36430583,chr1:36431361-36431452,chr1:36432017-36432125,chr1:36433574-36433628,chr1:36434700-36434809,chr1:36435232-36435360,chr1:36436323-36436385,chr1:36437209-36437259,chr1:36439630-36439660,chr1:36441930-36442045,chr1:36442283-36442403,chr1:36442936-36442988,chr1:36444026-36444094,chr1:36445431-36445474,chr1:36445562-36445644,chr1:36445736-36445830,chr1:364…
	10	chr1:4105773-4196878	10	chr1:4105773-4106029,chr1:4109749-4109793,chr1:4110096-4110154,chr1:4132693-4132847,chr1:4137893-4138044,chr1:4138693-4138825,chr1:4153936-4154022,chr1:4160286-4160485,chr1:4187615-4187722,chr1:4196741-4196878,
	11	chr1:4215257-4257653	10	chr1:4215257-4215307,chr1:4216692-4216904,chr1:4218524-4218700,chr1:4221134-4221225,chr1:4233214-4233343,chr1:4233498-4233529,chr1:4233624-4233700,chr1:4235112-4235187,chr1:4251608-4251686,chr1:4257550-4257653,
	12	chr1:53453848-53700406	56	chr1:53453848-53454157,chr1:53462520-53462623,chr1:53468350-53468527,chr1:53470576-53470728,chr1:53476389-53476619,chr1:53480073-53480210,chr1:53482011-53482196,chr1:53484670-53484831,chr1:53489735-53489935,chr1:53490795-53490956,chr1:53494275-53494451,chr1:53501285-53501377,chr1:53504162-53504356,chr1:53505773-53505899,chr1:53513380-53513715,chr1:53514515-53514648,chr1:53525464-53525654,chr1:535…
	13	chr1:60978089-61000316	10	chr1:60978089-60978178,chr1:60978812-60978854,chr1:60980582-60980815,chr1:60983172-60983271,chr1:60983993-60984234,chr1:60984712-60984784,chr1:60985945-60986007,chr1:60987275-60987529,chr1:60990882-60991039,chr1:61000097-61000316,
	14	chr1:63477421-63482827	5	chr1:63477421-63477646,chr1:63478161-63478300,chr1:63480999-63481063,chr1:63481279-63481355,chr1:63482790-63482827,
	15	chr1:72984025-72996764	6	chr1:72984025-72984067,chr1:72987070-72987114,chr1:72988258-72988392,chr1:72989328-72989465,chr1:72994963-72995135,chr1:72996649-72996764,
	16	chr1:78723279-78737156	5	chr1:78723279-78723378,chr1:78723496-78723543,chr1:78727246-78727404,chr1:78728316-78728469,chr1:78736940-78737156,
	17	chr1:88965747-88967489	6	chr1:88965747-88965831,chr1:88966059-88966357,chr1:88966471-88966550,chr1:88966698-88966799,chr1:88967079-88967164,chr1:88967288-88967489,
	18	chr1:99242925-99375659	13	chr1:99242925-99243297,chr1:99244859-99245116,chr1:99250527-99250715,chr1:99265484-99265580,chr1:99283208-99283326,chr1:99296959-99297068,chr1:99311583-99311727,chr1:99331456-99331651,chr1:99339147-99339300,chr1:99356193-99356380,chr1:99364240-99364304,chr1:99366419-99366556,chr1:99375440-99375659,
	19	chr10:111026064-111048582	5	chr10:111026064-111026110,chr10:111045038-111045139,chr10:111045540-111045763,chr10:111047583-111047829,chr10:111048051-111048582,
	20	chr10:111578812-111597369	6	chr10:111578812-111578952,chr10:111581064-111581149,chr10:111583045-111583157,chr10:111585074-111585174,chr10:111595624-111595866,chr10:111597065-111597369,
	21	chr10:67248520-67292429	5	chr10:67248520-67248585,chr10:67249496-67249610,chr10:67251036-67251254,chr10:67287605-67287765,chr10:67292396-67292429,
	22	chr10:71540541-71568358	7	chr10:71540541-71540624,chr10:71546067-71546159,chr10:71558667-71558759,chr10:71558977-71559018,chr10:71559209-71559287,chr10:71561666-71561784,chr10:71568331-71568358,
	23	chr10:85157135-85173678	10	chr10:85157135-85157625,chr10:85157789-85158109,chr10:85158311-85158486,chr10:85163409-85163565,chr10:85163674-85166329,chr10:85167171-85167503,chr10:85167714-85167914,chr10:85168222-85169479,chr10:85170099-85171250,chr10:85172063-85173678,
	24	chr10:85270432-85300989	12	chr10:85270432-85272032,chr10:85272807-85273958,chr10:85274578-85275834,chr10:85276146-85276346,chr10:85276557-85276889,chr10:85277713-85277950,chr10:85279106-85279224,chr10:85279759-85280614,chr10:85280723-85280879,chr10:85284145-85284306,chr10:85284520-85284827,chr10:85300737-85300989,
	25	chr10:85989049-86004244	9	chr10:85989049-85989549,chr10:85989713-85990083,chr10:85993978-85995679,chr10:85996652-85996889,chr10:85997729-85998048,chr10:85998258-85998458,chr10:85998774-86000028,chr10:86000607-86001820,chr10:86002594-86004244,
	26	chr10:86118523-86133752	9	chr10:86118523-86120160,chr10:86120933-86122065,chr10:86122685-86123920,chr10:86124235-86124435,chr10:86124644-86124776,chr10:86125824-86128615,chr10:86128724-86128880,chr10:86132775-86133095,chr10:86133262-86133752,
	27	chr11:104653843-104681837	10	chr11:104653843-104653967,chr11:104656182-104656235,chr11:104658987-104659088,chr11:104664589-104664642,chr11:104665515-104665619,chr11:104666454-104666513,chr11:104667210-104667308,chr11:104669109-104669150,chr11:104679930-104680034,chr11:104681781-104681837,
	28	chr11:104667216-104692655	6	chr11:104667216-104667308,chr11:104669109-104669150,chr11:104679930-104680034,chr11:104681781-104681834,chr11:104690330-104690434,chr11:104692564-104692655,
	29	chr11:104693419-104706347	6	chr11:104693419-104693511,chr11:104701140-104701238,chr11:104703863-104703958,chr11:104704517-104704570,chr11:104705108-104705212,chr11:104706292-104706347,
	30	chr11:104706801-104761246	29	chr11:104706801-104706910,chr11:104709050-104709154,chr11:104711895-104711948,chr11:104713851-104713955,chr11:104714545-104714598,chr11:104715806-104715919,chr11:104716862-104716915,chr11:104718288-104718392,chr11:104719756-104719809,chr11:104728920-104729024,chr11:104730671-104730724,chr11:104731332-104731436,chr11:104731970-104732023,chr11:104733095-104733199,chr11:104735645-104735698,chr11:104…
	31	chr11:104761217-104791331	19	chr11:104761217-104761246,chr11:104761902-104762003,chr11:104769711-104769764,chr11:104770376-104770480,chr11:104771155-104771208,chr11:104771811-104771915,chr11:104773427-104773480,chr11:104774237-104774341,chr11:104776188-104776241,chr11:104776665-104776769,chr11:104778234-104778287,chr11:104780771-104780875,chr11:104781571-104781624,chr11:104782284-104782388,chr11:104785288-104785341,chr11:104…
	32	chr11:104761901-104827872	38	chr11:104761901-104762003,chr11:104769711-104769764,chr11:104770376-104770480,chr11:104771155-104771208,chr11:104771811-104771915,chr11:104773427-104773480,chr11:104774237-104774341,chr11:104776188-104776241,chr11:104776665-104776769,chr11:104778234-104778287,chr11:104780771-104780875,chr11:104781571-104781624,chr11:104782284-104782388,chr11:104785288-104785341,chr11:104785897-104786001,chr11:104…
	33	chr11:104792809-104860564	32	chr11:104792809-104792888,chr11:104793606-104793659,chr11:104794612-104794716,chr11:104795313-104795366,chr11:104795994-104796098,chr11:104796903-104796956,chr11:104798235-104798339,chr11:104805739-104805792,chr11:104807165-104807269,chr11:104808039-104808092,chr11:104808674-104808778,chr11:104811514-104811567,chr11:104812556-104812660,chr11:104818557-104818610,chr11:104819193-104819297,chr11:104…
	34	chr11:104860973-104871088	8	chr11:104860973-104861074,chr11:104862202-104862255,chr11:104863264-104863368,chr11:104866967-104867020,chr11:104868311-104868415,chr11:104869523-104869576,chr11:104870267-104870371,chr11:104871029-104871088,
	35	chr11:34036967-34046516	5	chr11:34036967-34037651,chr11:34038269-34038378,chr11:34039253-34040912,chr11:34041001-34043378,chr11:34045104-34046516,
	36	chr11:94000616-94023601	5	chr11:94000616-94000799,chr11:94017102-94017163,chr11:94018456-94018624,chr11:94021857-94022029,chr11:94023551-94023601,
	37	chr12:15074714-15129380	5	chr12:15074714-15074993,chr12:15075266-15075420,chr12:15095780-15095879,chr12:15098148-15098210,chr12:15129281-15129380,
	38	chr12:17561030-17570931	6	chr12:17561030-17561136,chr12:17561859-17562066,chr12:17564524-17564714,chr12:17569657-17569908,chr12:17570332-17570490,chr12:17570765-17570931,
	39	chr12:21549151-21566356	5	chr12:21549151-21549206,chr12:21551170-21551260,chr12:21555728-21555815,chr12:21560238-21560333,chr12:21566330-21566356,
	40	chr12:29583464-29822914	5	chr12:29583464-29583554,chr12:29588686-29588769,chr12:29800108-29800232,chr12:29821231-29821314,chr12:29822582-29822914,
	41	chr12:44067864-44135252	5	chr12:44067864-44068115,chr12:44077287-44077371,chr12:44116408-44116466,chr12:44124826-44124912,chr12:44135064-44135252,
	42	chr12:73709901-73729881	6	chr12:73709901-73709981,chr12:73713527-73713649,chr12:73720409-73720648,chr12:73722835-73722941,chr12:73729050-73729202,chr12:73729714-73729881,
	43	chr13:103100723-103121761	5	chr13:103100723-103100855,chr13:103112506-103112598,chr13:103115646-103115815,chr13:103119648-103119735,chr13:103121713-103121761,
	44	chr13:10538480-10555566	5	chr13:10538480-10538652,chr13:10538983-10539083,chr13:10539793-10539981,chr13:10540782-10540831,chr13:10555466-10555566,
	45	chr13:114461041-114476741	5	chr13:114461041-114461462,chr13:114462511-114462580,chr13:114475124-114475241,chr13:114476002-114476115,chr13:114476380-114476741,
	46	chr13:13425610-13442949	8	chr13:13425610-13425660,chr13:13427883-13427909,chr13:13435493-13435585,chr13:13435719-13435965,chr13:13437588-13437657,chr13:13438163-13438249,chr13:13440281-13440414,chr13:13442634-13442949,
	47	chr13:28488793-28511805	5	chr13:28488793-28489406,chr13:28500653-28500753,chr13:28506904-28507015,chr13:28510954-28511581,chr13:28511757-28511805,
	48	chr13:46155999-46162966	6	chr13:46155999-46156090,chr13:46156938-46157018,chr13:46157225-46157295,chr13:46158284-46158503,chr13:46158832-46159029,chr13:46162842-46162966,
	49	chr13:49925636-49983254	10	chr13:49925636-49925985,chr13:49939230-49939376,chr13:49939871-49939972,chr13:49940964-49941126,chr13:49942540-49942693,chr13:49951870-49951926,chr13:49953322-49953467,chr13:49973956-49974060,chr13:49980639-49980918,chr13:49982984-49983254,
	50	chr13:56527964-56535585	5	chr13:56527964-56528100,chr13:56530383-56530848,chr13:56531573-56531907,chr13:56534331-56534462,chr13:56534817-56535585,
	51	chr13:5915084-5992111	5	chr13:5915084-5915112,chr13:5973587-5973726,chr13:5977385-5977463,chr13:5990804-5991065,chr13:5992050-5992111,
	52	chr13:69138712-69170406	5	chr13:69138712-69139543,chr13:69141649-69141790,chr13:69160702-69160776,chr13:69166711-69166790,chr13:69170263-69170406,
	53	chr13:83196993-83259519	5	chr13:83196993-83197074,chr13:83210849-83210972,chr13:83217629-83217887,chr13:83235245-83235365,chr13:83259473-83259519,
	54	chr13:97521964-97561676	5	chr13:97521964-97522012,chr13:97522926-97523035,chr13:97544292-97544332,chr13:97550264-97550340,chr13:97561656-97561676,
	55	chr13:97569388-97679749	17	chr13:97569388-97569419,chr13:97574063-97574218,chr13:97591269-97591411,chr13:97596053-97596197,chr13:97600510-97600562,chr13:97601405-97602815,chr13:97603551-97603721,chr13:97621611-97621748,chr13:97622556-97622698,chr13:97636286-97636448,chr13:97639327-97639442,chr13:97642592-97642679,chr13:97643894-97643990,chr13:97648100-97649078,chr13:97662914-97663054,chr13:97673986-97674085,chr13:97679436-…
	56	chr13:98373030-98392681	6	chr13:98373030-98373331,chr13:98374594-98374664,chr13:98377387-98377466,chr13:98378519-98378720,chr13:98387162-98387216,chr13:98392534-98392681,
	57	chr14:107451930-107474521	5	chr14:107451930-107452054,chr14:107460504-107460569,chr14:107466007-107466137,chr14:107467051-107467116,chr14:107474083-107474521,
	58	chr14:27628556-27643805	8	chr14:27628556-27628736,chr14:27629328-27629520,chr14:27632143-27632304,chr14:27637551-27637745,chr14:27640080-27640213,chr14:27641071-27641233,chr14:27642491-27642571,chr14:27643628-27643805,
	59	chr14:34801632-34815799	15	chr14:34801632-34801905,chr14:34803513-34803590,chr14:34804920-34805045,chr14:34806004-34806042,chr14:34806512-34806742,chr14:34807985-34808063,chr14:34808591-34808660,chr14:34809949-34810053,chr14:34812096-34812156,chr14:34812249-34812326,chr14:34812597-34812665,chr14:34812752-34812831,chr14:34813633-34813666,chr14:34813750-34813831,chr14:34815708-34815799,
	60	chr14:69819750-69848190	6	chr14:69819750-69819913,chr14:69820646-69820782,chr14:69828492-69828654,chr14:69837551-69837628,chr14:69839517-69839674,chr14:69848169-69848190,
	61	chr14:73202380-73260073	6	chr14:73202380-73202423,chr14:73251577-73251802,chr14:73251967-73252085,chr14:73253315-73253490,chr14:73255204-73255338,chr14:73259848-73260073,
	62	chr14:76083405-76097461	6	chr14:76083405-76083470,chr14:76086556-76086710,chr14:76091418-76091503,chr14:76091635-76091787,chr14:76093822-76094050,chr14:76096228-76097461,
	63	chr15:100482691-100499899	6	chr15:100482691-100482923,chr15:100486626-100486721,chr15:100487141-100487235,chr15:100487491-100487545,chr15:100492948-100493028,chr15:100499844-100499899,
	64	chr15:25984096-25992242	5	chr15:25984096-25984322,chr15:25986128-25986215,chr15:25986308-25986383,chr15:25988369-25988566,chr15:25992204-25992242,
	65	chr15:36222861-36296916	7	chr15:36222861-36222911,chr15:36248468-36248611,chr15:36276216-36276321,chr15:36279332-36279472,chr15:36284680-36284909,chr15:36292911-36293074,chr15:36296724-36296916,
	66	chr15:36280936-36296981	5	chr15:36280936-36281258,chr15:36283375-36283463,chr15:36283919-36284163,chr15:36284680-36284909,chr15:36296724-36296981,
	67	chr15:57410751-57424407	5	chr15:57410751-57410761,chr15:57420255-57420336,chr15:57422100-57422172,chr15:57422899-57423047,chr15:57424292-57424407,
	68	chr15:64458992-64468497	5	chr15:64458992-64459113,chr15:64460077-64460184,chr15:64460988-64461099,chr15:64464971-64465070,chr15:64468354-64468497,
	69	chr15:76184904-76194269	19	chr15:76184904-76185103,chr15:76185285-76185421,chr15:76185563-76186191,chr15:76186308-76186429,chr15:76186562-76187261,chr15:76187354-76187989,chr15:76188128-76188260,chr15:76188338-76188459,chr15:76188686-76188746,chr15:76188911-76189610,chr15:76189687-76189770,chr15:76190730-76190858,chr15:76190942-76191416,chr15:76191543-76191740,chr15:76191841-76191962,chr15:76192047-76192203,chr15:76193096-…
	70	chr15:76363652-76365439	5	chr15:76363652-76363945,chr15:76364239-76364324,chr15:76364491-76364686,chr15:76364792-76364886,chr15:76365097-76365439,
	71	chr15:82037121-82043246	5	chr15:82037121-82037977,chr15:82038181-82038327,chr15:82038893-82039026,chr15:82042319-82042754,chr15:82043065-82043246,
	72	chr15:92832670-92907360	5	chr15:92832670-92832895,chr15:92837384-92837531,chr15:92897268-92897339,chr15:92902107-92902163,chr15:92907298-92907360,
	73	chr16:24186162-24216635	5	chr16:24186162-24186371,chr16:24213672-24213754,chr16:24214010-24214045,chr16:24215200-24215375,chr16:24216277-24216635,
	74	chr16:93391841-93461312	5	chr16:93391841-93392085,chr16:93425339-93425443,chr16:93458938-93459043,chr16:93459907-93460080,chr16:93461243-93461312,
	75	chr17:14128560-14192168	6	chr17:14128560-14129121,chr17:14130185-14130256,chr17:14131073-14131145,chr17:14189431-14189679,chr17:14191066-14191224,chr17:14191858-14192168,
	76	chr17:21191727-21199635	6	chr17:21191727-21191922,chr17:21192814-21192897,chr17:21193239-21193304,chr17:21195291-21195455,chr17:21196163-21197760,chr17:21199124-21199635,
	77	chr17:22425607-22451763	5	chr17:22425607-22425868,chr17:22426736-22426862,chr17:22429375-22429422,chr17:22450204-22450287,chr17:22451714-22451763,
	78	chr17:36550835-36581209	8	chr17:36550835-36551119,chr17:36555620-36555678,chr17:36561727-36561797,chr17:36562135-36562295,chr17:36573072-36573180,chr17:36578772-36578832,chr17:36580070-36580117,chr17:36580676-36581209,
	79	chr17:53919479-53927323	5	chr17:53919479-53919629,chr17:53919735-53919845,chr17:53920860-53921049,chr17:53922294-53922377,chr17:53927042-53927323,
	80	chr17:83340360-83355708	5	chr17:83340360-83340483,chr17:83341768-83341878,chr17:83344978-83345065,chr17:83349823-83349894,chr17:83355650-83355708,
	81	chr18:13666918-13682257	5	chr18:13666918-13666950,chr18:13669440-13669598,chr18:13679832-13679942,chr18:13680825-13680908,chr18:13681991-13682257,
	82	chr18:32317886-32322406	5	chr18:32317886-32318036,chr18:32318776-32319186,chr18:32320648-32320681,chr18:32321760-32321826,chr18:32321897-32322406,
	83	chr18:32617748-32622133	7	chr18:32617748-32617973,chr18:32618283-32618328,chr18:32618412-32618487,chr18:32620188-32620271,chr18:32620594-32620683,chr18:32621764-32621838,chr18:32621928-32622133,
	84	chr18:32617762-32622397	8	chr18:32617762-32617973,chr18:32618283-32618328,chr18:32618412-32618487,chr18:32620188-32620271,chr18:32620352-32620373,chr18:32620594-32620683,chr18:32621764-32621838,chr18:32621936-32622397,
	85	chr18:64952051-64966157	5	chr18:64952051-64952193,chr18:64952681-64952776,chr18:64959558-64959646,chr18:64960082-64960255,chr18:64965966-64966157,
	86	chr18:68750704-68868880	8	chr18:68750704-68750753,chr18:68772654-68772757,chr18:68812243-68812359,chr18:68813918-68814058,chr18:68817250-68817419,chr18:68820987-68821040,chr18:68853663-68853750,chr18:68868596-68868880,
	87	chr18:68788982-68869003	7	chr18:68788982-68789145,chr18:68812243-68812359,chr18:68813853-68814058,chr18:68817250-68817419,chr18:68820987-68821040,chr18:68853663-68853750,chr18:68868596-68869003,
	88	chr18:75518095-75524824	5	chr18:75518095-75520159,chr18:75523584-75523727,chr18:75523827-75523981,chr18:75524365-75524501,chr18:75524729-75524824,
	89	chr19:40823242-40859685	15	chr19:40823242-40823378,chr19:40829180-40829244,chr19:40830971-40831028,chr19:40831977-40832041,chr19:40832910-40832975,chr19:40834842-40834925,chr19:40839840-40840038,chr19:40840193-40840329,chr19:40840432-40840560,chr19:40845243-40845452,chr19:40846750-40846847,chr19:40848860-40849000,chr19:40852536-40852638,chr19:40852776-40852894,chr19:40859436-40859685,
	90	chr19:40852472-40903550	22	chr19:40852472-40852638,chr19:40852776-40852894,chr19:40859436-40859613,chr19:40860414-40860564,chr19:40862791-40862938,chr19:40864799-40864937,chr19:40865676-40865879,chr19:40867274-40867366,chr19:40869045-40869136,chr19:40870137-40870307,chr19:40871844-40871940,chr19:40872685-40872794,chr19:40881306-40881404,chr19:40883420-40883602,chr19:40883765-40883962,chr19:40885072-40885161,chr19:40887706-…
	91	chr2:12752801-12799419	5	chr2:12752801-12753250,chr2:12755279-12755448,chr2:12787345-12787497,chr2:12789301-12789498,chr2:12799387-12799419,
	92	chr2:129389210-129403875	5	chr2:129389210-129389336,chr2:129391608-129391752,chr2:129392629-129392800,chr2:129396657-129396711,chr2:129403710-129403875,
	93	chr2:130929220-130934131	5	chr2:130929220-130929362,chr2:130929758-130929794,chr2:130930592-130930788,chr2:130931882-130931969,chr2:130933908-130934131,
	94	chr2:147800153-147864198	5	chr2:147800153-147800939,chr2:147801531-147801664,chr2:147801973-147802141,chr2:147836987-147837091,chr2:147863871-147864198,
	95	chr2:15472893-15545068	8	chr2:15472893-15473039,chr2:15486844-15486938,chr2:15487021-15487182,chr2:15509875-15509971,chr2:15531697-15531843,chr2:15535795-15535961,chr2:15542191-15542283,chr2:15544870-15545068,
	96	chr2:15616846-16139735	24	chr2:15616846-15616972,chr2:15617352-15617457,chr2:15618311-15618678,chr2:15624465-15624877,chr2:15674433-15674520,chr2:15716663-15716839,chr2:15719259-15719421,chr2:15758943-15759099,chr2:15764152-15764262,chr2:15766784-15766997,chr2:15791189-15791436,chr2:15792918-15793209,chr2:15846651-15846896,chr2:15853179-15853336,chr2:15901236-15901419,chr2:15928265-15928393,chr2:15963748-15963909,chr2:159…
	97	chr2:166020113-166024992	6	chr2:166020113-166020246,chr2:166020593-166020760,chr2:166021487-166021888,chr2:166023442-166023536,chr2:166023760-166023875,chr2:166024229-166024992,
	98	chr2:166325535-166347780	5	chr2:166325535-166326104,chr2:166327867-166327978,chr2:166328827-166328919,chr2:166344098-166344185,chr2:166347729-166347780,
	99	chr2:170290671-170296220	5	chr2:170290671-170290828,chr2:170292452-170292554,chr2:170292716-170292887,chr2:170293140-170293392,chr2:170294812-170296220,
	100	chr2:173112853-173116656	5	chr2:173112853-173112943,chr2:173113768-173114049,chr2:173115416-173115635,chr2:173115879-173116038,chr2:173116531-173116656,
	101	chr2:173112935-173116672	5	chr2:173112935-173112943,chr2:173113768-173114049,chr2:173115416-173115635,chr2:173115879-173116038,chr2:173116535-173116672,
	102	chr2:26104405-26107688	5	chr2:26104405-26104427,chr2:26104848-26104963,chr2:26105326-26105462,chr2:26107227-26107296,chr2:26107518-26107688,
	103	chr2:30330592-30344867	6	chr2:30330592-30330798,chr2:30331889-30331956,chr2:30334433-30334485,chr2:30336474-30337245,chr2:30342931-30343370,chr2:30344386-30344867,
	104	chr2:45258349-45274699	5	chr2:45258349-45258453,chr2:45260822-45260846,chr2:45261798-45261877,chr2:45263492-45263650,chr2:45274575-45274699,
	105	chr3:152723306-152731495	5	chr3:152723306-152723481,chr3:152723691-152723791,chr3:152725227-152725355,chr3:152727988-152728126,chr3:152731310-152731495,
	106	chr3:20301422-20336475	7	chr3:20301422-20301616,chr3:20302286-20302538,chr3:20305046-20305234,chr3:20321961-20322141,chr3:20326307-20326408,chr3:20335202-20335299,chr3:20336255-20336475,
	107	chr3:31543868-31586669	14	chr3:31543868-31543985,chr3:31547867-31547940,chr3:31548867-31549119,chr3:31557678-31557861,chr3:31558251-31558360,chr3:31559961-31560122,chr3:31560371-31560546,chr3:31561249-31561428,chr3:31565262-31565325,chr3:31572509-31572586,chr3:31573650-31573731,chr3:31581331-31581372,chr3:31583318-31583470,chr3:31586618-31586669,
	108	chr3:31547735-31589424	13	chr3:31547735-31547940,chr3:31548867-31549119,chr3:31557678-31557861,chr3:31558251-31558360,chr3:31559961-31560122,chr3:31560371-31560546,chr3:31561249-31561428,chr3:31565262-31565325,chr3:31572509-31572586,chr3:31573650-31573731,chr3:31581331-31581372,chr3:31583318-31583470,chr3:31589400-31589424,
	109	chr3:75105730-75139285	5	chr3:75105730-75105832,chr3:75127525-75127706,chr3:75136163-75136360,chr3:75137112-75137299,chr3:75139120-75139285,
	110	chr3:79656824-79688551	5	chr3:79656824-79657144,chr3:79659063-79659189,chr3:79660526-79660674,chr3:79681096-79681290,chr3:79688514-79688551,
	111	chr3:89174195-89181538	7	chr3:89174195-89174517,chr3:89174622-89174722,chr3:89175455-89175585,chr3:89176570-89176697,chr3:89177145-89177238,chr3:89177347-89177502,chr3:89181352-89181538,
	112	chr4:119331586-119335636	6	chr4:119331586-119332062,chr4:119332727-119332837,chr4:119333857-119333989,chr4:119334655-119334698,chr4:119334814-119334919,chr4:119335281-119335636,
	113	chr4:129607235-129625068	5	chr4:129607235-129607447,chr4:129623151-129623189,chr4:129624056-129624196,chr4:129624692-129624749,chr4:129624918-129625068,
	114	chr4:155282848-155283950	5	chr4:155282848-155283013,chr4:155283151-155283182,chr4:155283292-155283370,chr4:155283452-155283543,chr4:155283815-155283950,
	115	chr4:33854992-33925464	5	chr4:33854992-33855104,chr4:33867957-33868031,chr4:33868392-33868555,chr4:33873535-33873743,chr4:33925369-33925464,
	116	chr4:70286139-70325228	5	chr4:70286139-70286535,chr4:70289421-70289466,chr4:70318028-70318130,chr4:70318899-70319077,chr4:70325150-70325228,
	117	chr4:94835729-94859547	5	chr4:94835729-94836502,chr4:94845994-94846077,chr4:94847114-94847223,chr4:94852148-94852251,chr4:94859343-94859547,
	118	chr5:113604342-113648525	6	chr5:113604342-113604359,chr5:113611074-113613737,chr5:113617306-113617393,chr5:113619624-113621216,chr5:113622781-113622927,chr5:113648425-113648525,
	119	chr5:117435484-117468048	5	chr5:117435484-117440142,chr5:117441837-117448462,chr5:117448740-117449152,chr5:117452828-117452942,chr5:117467966-117468048,
	120	chr5:122543061-122549500	6	chr5:122543061-122543112,chr5:122543585-122543859,chr5:122544400-122544474,chr5:122544656-122544767,chr5:122544876-122545043,chr5:122546677-122549500,
	121	chr5:129869449-129872910	5	chr5:129869449-129870025,chr5:129870134-129870223,chr5:129870399-129870980,chr5:129871353-129871494,chr5:129871847-129872910,
	122	chr5:28278582-28303869	6	chr5:28278582-28278797,chr5:28279697-28279759,chr5:28289139-28289163,chr5:28289792-28289843,chr5:28290429-28290512,chr5:28293343-28303869,
	123	chr5:34631292-34672614	16	chr5:34631292-34631409,chr5:34640143-34640271,chr5:34644026-34644170,chr5:34645203-34645297,chr5:34647993-34648105,chr5:34650535-34650712,chr5:34652657-34652737,chr5:34652919-34652993,chr5:34654000-34654071,chr5:34654306-34654394,chr5:34656833-34657037,chr5:34665602-34665743,chr5:34665971-34666117,chr5:34667657-34667862,chr5:34669542-34669704,chr5:34669860-34672614,
	124	chr5:43417787-43429565	5	chr5:43417787-43417886,chr5:43421022-43421158,chr5:43421960-43422100,chr5:43423439-43423488,chr5:43429447-43429565,
	125	chr5:52765893-52794021	5	chr5:52765893-52767917,chr5:52776344-52776460,chr5:52783910-52783986,chr5:52791324-52791468,chr5:52793946-52794021,
	126	chr5:52765896-52862718	12	chr5:52765896-52767917,chr5:52776344-52776460,chr5:52782328-52782360,chr5:52783910-52783986,chr5:52791324-52791468,chr5:52793946-52794030,chr5:52795356-52795428,chr5:52796275-52796447,chr5:52797215-52797331,chr5:52826937-52826975,chr5:52830298-52830459,chr5:52862590-52862718,
	127	chr6:140018026-140049674	5	chr6:140018026-140018336,chr6:140027407-140027501,chr6:140040537-140040664,chr6:140044899-140045071,chr6:140049544-140049674,
	128	chr6:16406558-16419928	6	chr6:16406558-16406915,chr6:16407390-16407455,chr6:16415749-16415820,chr6:16418477-16418572,chr6:16418903-16419103,chr6:16419835-16419928,
	129	chr6:32584902-32602343	7	chr6:32584902-32585129,chr6:32585996-32586138,chr6:32591084-32591177,chr6:32591626-32591804,chr6:32593867-32593975,chr6:32595355-32595445,chr6:32602319-32602343,
	130	chr6:35824948-35843604	5	chr6:35824948-35824991,chr6:35825123-35825230,chr6:35825398-35825468,chr6:35839192-35839299,chr6:35843468-35843604,
	131	chr6:44030493-44033356	5	chr6:44030493-44030627,chr6:44031457-44031495,chr6:44032371-44032418,chr6:44033111-44033230,chr6:44033331-44033356,
	132	chr6:78500594-78580929	5	chr6:78500594-78500853,chr6:78504106-78504162,chr6:78549774-78549878,chr6:78571239-78571318,chr6:78580787-78580929,
	133	chr6:87650291-87668971	7	chr6:87650291-87650477,chr6:87657236-87657388,chr6:87662140-87662261,chr6:87663296-87663368,chr6:87664117-87664260,chr6:87667871-87668075,chr6:87668782-87668971,
	134	chr7:120126477-120132935	5	chr7:120126477-120127676,chr7:120131162-120131297,chr7:120131936-120132078,chr7:120132409-120132544,chr7:120132711-120132935,
	135	chr7:127696477-127709287	5	chr7:127696477-127696910,chr7:127699829-127699943,chr7:127700117-127700290,chr7:127707283-127707389,chr7:127709171-127709287,
	136	chr7:127696533-127711472	5	chr7:127696533-127696910,chr7:127699829-127699943,chr7:127700117-127700290,chr7:127709171-127709308,chr7:127711451-127711472,
	137	chr7:127711437-127723551	7	chr7:127711437-127711515,chr7:127716036-127716069,chr7:127717541-127717580,chr7:127720392-127720431,chr7:127720715-127720785,chr7:127722983-127723022,chr7:127723487-127723551,
	138	chr7:127716036-127737507	13	chr7:127716036-127716069,chr7:127717541-127717580,chr7:127720392-127720431,chr7:127720715-127720785,chr7:127722983-127723022,chr7:127723487-127723545,chr7:127725479-127725551,chr7:127725986-127726014,chr7:127726110-127726194,chr7:127728772-127728845,chr7:127733164-127733336,chr7:127736531-127736695,chr7:127737365-127737507,
	139	chr7:25472941-25480223	6	chr7:25472941-25472997,chr7:25473763-25473867,chr7:25478132-25478272,chr7:25479079-25479264,chr7:25479353-25479484,chr7:25479787-25480223,
	140	chr7:35913855-35927431	5	chr7:35913855-35914000,chr7:35922009-35922185,chr7:35924154-35924250,chr7:35924466-35924775,chr7:35927234-35927431,
	141	chr7:36029889-36060558	10	chr7:36029889-36030190,chr7:36031182-36031250,chr7:36032737-36032819,chr7:36037191-36037378,chr7:36041054-36041183,chr7:36042505-36042643,chr7:36045538-36045601,chr7:36048143-36048231,chr7:36052307-36052417,chr7:36059694-36060558,
	142	chr7:37953952-37979629	6	chr7:37953952-37954440,chr7:37955234-37955406,chr7:37957097-37957170,chr7:37957477-37957682,chr7:37958406-37958465,chr7:37979201-37979629,
	143	chr7:68157791-68217706	5	chr7:68157791-68158026,chr7:68162077-68162117,chr7:68162497-68162918,chr7:68200143-68200302,chr7:68217603-68217706,
	144	chr7:69850139-69955392	7	chr7:69850139-69850213,chr7:69884283-69884365,chr7:69892055-69892142,chr7:69916843-69916915,chr7:69923308-69923338,chr7:69953034-69953095,chr7:69955252-69955392,
	145	chr7:69916852-69965956	7	chr7:69916852-69916915,chr7:69923308-69923338,chr7:69953034-69953095,chr7:69955252-69955389,chr7:69956692-69956798,chr7:69965522-69965695,chr7:69965840-69965956,
	146	chr8:131258136-131445734	36	chr8:131258136-131258272,chr8:131260876-131261096,chr8:131269841-131269936,chr8:131283685-131283780,chr8:131285203-131285298,chr8:131311191-131311286,chr8:131313942-131314037,chr8:131321357-131321452,chr8:131322576-131322686,chr8:131323025-131323120,chr8:131331768-131331863,chr8:131343708-131343803,chr8:131344936-131345031,chr8:131347298-131347366,chr8:131349259-131349366,chr8:131353124-131353240…
	147	chr8:131344902-131459085	26	chr8:131344902-131345031,chr8:131347298-131347366,chr8:131349259-131349366,chr8:131353124-131353240,chr8:131356486-131356587,chr8:131358242-131358316,chr8:131360029-131360088,chr8:131363278-131363358,chr8:131365931-131365990,chr8:131379890-131379997,chr8:131391362-131391469,chr8:131392511-131393566,chr8:131404939-131405067,chr8:131405394-131405498,chr8:131413697-131413807,chr8:131416249-131416344…
	148	chr8:19587230-19665329	8	chr8:19587230-19587383,chr8:19607004-19607121,chr8:19609076-19609154,chr8:19633563-19633902,chr8:19636218-19636337,chr8:19638135-19638416,chr8:19638764-19638933,chr8:19665240-19665329,
	149	chr8:36828806-36843615	10	chr8:36828806-36828922,chr8:36832016-36832129,chr8:36834826-36834945,chr8:36835519-36835758,chr8:36836579-36836692,chr8:36838685-36838804,chr8:36840972-36841097,chr8:36841671-36841874,chr8:36842901-36843069,chr8:36843376-36843615,
	150	chr8:36832032-36843628	9	chr8:36832032-36832129,chr8:36834826-36834945,chr8:36835519-36835758,chr8:36836579-36836692,chr8:36838685-36838804,chr8:36840972-36841097,chr8:36841671-36841874,chr8:36842901-36843069,chr8:36843376-36843628,
	151	chr8:36838681-36881080	28	chr8:36838681-36838804,chr8:36840972-36841097,chr8:36841671-36841874,chr8:36842901-36843069,chr8:36843376-36843544,chr8:36844521-36844746,chr8:36846266-36846391,chr8:36848764-36848988,chr8:36853496-36853807,chr8:36855611-36855823,chr8:36858522-36858704,chr8:36859221-36859436,chr8:36862205-36862443,chr8:36865262-36865391,chr8:36865582-36865766,chr8:36866485-36866671,chr8:36867529-36867747,chr8:368…
	152	chr8:36841687-36881102	26	chr8:36841687-36841874,chr8:36842901-36843069,chr8:36843376-36843544,chr8:36844521-36844746,chr8:36846266-36846391,chr8:36848764-36848988,chr8:36853496-36853807,chr8:36855611-36855823,chr8:36858522-36858704,chr8:36859221-36859436,chr8:36862205-36862443,chr8:36865262-36865391,chr8:36865582-36865766,chr8:36866485-36866671,chr8:36867529-36867747,chr8:36868137-36868320,chr8:36869762-36869963,chr8:368…
	153	chr8:50904459-51016628	7	chr8:50904459-50904554,chr8:50906733-50906881,chr8:50982686-50982824,chr8:50984784-50984841,chr8:50986925-50987016,chr8:50991642-50991742,chr8:51016557-51016628,
	154	chr8:50982592-51032177	5	chr8:50982592-50982824,chr8:50984784-50984841,chr8:50986928-50987016,chr8:50991642-50991742,chr8:51031948-51032177,
	155	chr8:59783061-59799206	5	chr8:59783061-59783229,chr8:59784052-59784212,chr8:59785876-59785972,chr8:59793312-59793411,chr8:59798981-59799206,
	156	chr8:59783094-59799425	6	chr8:59783094-59783229,chr8:59784052-59784212,chr8:59785876-59785972,chr8:59793312-59793411,chr8:59798981-59799237,chr8:59799400-59799425,
	157	chr8:59810532-59812990	5	chr8:59810532-59810827,chr8:59811298-59811351,chr8:59811554-59811645,chr8:59812544-59812569,chr8:59812935-59812990,
	158	chr8:72078714-72100133	5	chr8:72078714-72078860,chr8:72088587-72088754,chr8:72090659-72090778,chr8:72094434-72094732,chr8:72099894-72100133,
	159	chr8:74348600-74367926	7	chr8:74348600-74348662,chr8:74349209-74349484,chr8:74349677-74350079,chr8:74354311-74354448,chr8:74355834-74355876,chr8:74365549-74365612,chr8:74367758-74367926,
	160	chr8:74348604-74377254	11	chr8:74348604-74348662,chr8:74349209-74349484,chr8:74349677-74350079,chr8:74354311-74354448,chr8:74355834-74355876,chr8:74365549-74365612,chr8:74367758-74367819,chr8:74369412-74369448,chr8:74374269-74374321,chr8:74376105-74376187,chr8:74377071-74377254,
	161	chr8:7461018-7580238	5	chr8:7461018-7461222,chr8:7501975-7502063,chr8:7532219-7532263,chr8:7579004-7579124,chr8:7580169-7580238,
	162	chr8:91280794-91302377	5	chr8:91280794-91281635,chr8:91292096-91292195,chr8:91300978-91301087,chr8:91301762-91301921,chr8:91302135-91302377,
	163	chr9:100157543-100210281	5	chr9:100157543-100157732,chr9:100171612-100171841,chr9:100192598-100192693,chr9:100193610-100193695,chr9:100210113-100210281,
	164	chr9:114027198-114101868	26	chr9:114027198-114027303,chr9:114029588-114029658,chr9:114030498-114030522,chr9:114032886-114032999,chr9:114036312-114036376,chr9:114037059-114037083,chr9:114040056-114040169,chr9:114042378-114042448,chr9:114042997-114043021,chr9:114044652-114044765,chr9:114058868-114058938,chr9:114059658-114061581,chr9:114074225-114074256,chr9:114074993-114075017,chr9:114076730-114076843,chr9:114079095-114079153…
	165	chr9:122331343-122347228	5	chr9:122331343-122331397,chr9:122331935-122332215,chr9:122345669-122345769,chr9:122345853-122345912,chr9:122346496-122347228,
	166	chr9:18339989-18353567	6	chr9:18339989-18340057,chr9:18341907-18342079,chr9:18342210-18342268,chr9:18342356-18342477,chr9:18343384-18343449,chr9:18353536-18353567,
	167	chr9:18342231-18354999	5	chr9:18342231-18342268,chr9:18342356-18342477,chr9:18343384-18343449,chr9:18353536-18353571,chr9:18354824-18354999,
	168	chr9:18342366-18356146	7	chr9:18342366-18342477,chr9:18343384-18343449,chr9:18353536-18353571,chr9:18354824-18354996,chr9:18355122-18355180,chr9:18355279-18355400,chr9:18356088-18356146,
	169	chr9:18355144-18359461	5	chr9:18355144-18355180,chr9:18355279-18355400,chr9:18356088-18356153,chr9:18357506-18357541,chr9:18359306-18359461,
	170	chr9:18367254-18377138	8	chr9:18367254-18367351,chr9:18368848-18368886,chr9:18369260-18369295,chr9:18371136-18371308,chr9:18375223-18375290,chr9:18375884-18376002,chr9:18376840-18376875,chr9:18376999-18377138,
	171	chr9:24984787-25006936	5	chr9:24984787-24984873,chr9:24986878-24986985,chr9:24987678-24987786,chr9:24990489-24990562,chr9:25006783-25006936,
	172	chr9:55841556-55858351	10	chr9:55841556-55841631,chr9:55842458-55842522,chr9:55847647-55847733,chr9:55850248-55850331,chr9:55850423-55850461,chr9:55850767-55850880,chr9:55851783-55851887,chr9:55855092-55855116,chr9:55857052-55857119,chr9:55858279-55858351,
	173	chr9:5708664-5838007	5	chr9:5708664-5708712,chr9:5710656-5710786,chr9:5719162-5719339,chr9:5833452-5833570,chr9:5837862-5838007,
	174	chr9:88783933-88805337	5	chr9:88783933-88784044,chr9:88789801-88789914,chr9:88790804-88790828,chr9:88791563-88791633,chr9:88803799-88805337,
	175	chr9:96406957-96425683	7	chr9:96406957-96407083,chr9:96413770-96413915,chr9:96414871-96415011,chr9:96418062-96418210,chr9:96419820-96419972,chr9:96421605-96421814,chr9:96425415-96425683,
	176	chr9:99129720-99137757	5	chr9:99129720-99130036,chr9:99132867-99132916,chr9:99134718-99134946,chr9:99136659-99136776,chr9:99137513-99137757,
	177	chrX:136933328-136969899	7	chrX:136933328-136933538,chrX:136933852-136933978,chrX:136936522-136936611,chrX:136939005-136939184,chrX:136953533-136953677,chrX:136962132-136962953,chrX:136965090-136969899,
	178	chrX:157745713-157771097	5	chrX:157745713-157745809,chrX:157762172-157762418,chrX:157764394-157764507,chrX:157769740-157769865,chrX:157770990-157771097,
	179	chrX:20746604-20756137	8	chrX:20746604-20746664,chrX:20747073-20747179,chrX:20748515-20748626,chrX:20750387-20750436,chrX:20751567-20751665,chrX:20752007-20752121,chrX:20752714-20752845,chrX:20756080-20756137,
	180	chrX:43597928-43606686	5	chrX:43597928-43600056,chrX:43600427-43601238,chrX:43602137-43602486,chrX:43603459-43603907,chrX:43606454-43606686,
	181	chrX:53144884-53179077	5	chrX:53144884-53145176,chrX:53145716-53145828,chrX:53146095-53146239,chrX:53177206-53177390,chrX:53178788-53179077,
	182	chrX:76606263-76632067	7	chrX:76606263-76606406,chrX:76609588-76609811,chrX:76611724-76611832,chrX:76614881-76615026,chrX:76619895-76619962,chrX:76626071-76626151,chrX:76631993-76632067,
	183	chrX:93155931-93163315	5	chrX:93155931-93157646,chrX:93158353-93158439,chrX:93160257-93160331,chrX:93160429-93160607,chrX:93162810-93163315,
	184	chrX:98891146-98901100	5	chrX:98891146-98891262,chrX:98894906-98895078,chrX:98896266-98896299,chrX:98898738-98898820,chrX:98899618-98901100,
