# Supplementary material for: Identification of tissue-enriched novel transcripts and novel exons in mice
Source: BMC Genomics. 2014 Jul 13;15(1):592. doi: 10.1186/1471-2164-15-592 (PMC4111849; doi:10.1186/1471-2164-15-592)
Supplement: Supplementary file 2 — Additional file 2: Table S2: List for the number of novel exons for the 6 tissues. (XLSX 10 KB) [file 12864_2014_6277_MOESM2_ESM.xlsx]

## Sheet: # of novel exons for each tissu
	Tissue	# of novel exons	# of tissue-specific novel exons
	Brain	1653	1
	Cerebrum	1203	3
	Heart	1040	26
	Kidney	1211	8
	Liver	227	1
	Testis	1676	197
