# Supplementary material for: Identification of tissue-enriched novel transcripts and novel exons in mice
Source: BMC Genomics. 2014 Jul 13;15(1):592. doi: 10.1186/1471-2164-15-592 (PMC4111849; doi:10.1186/1471-2164-15-592)
Supplement: Supplementary file 5 — Additional file 5: Table S3: Expression levels of heart-specific novel exons (hNEs) during cardiac hypertrophy. Alternative splicing of hNEs during either transverse aortic constriction (TAC) or exercise-induced cardiac hypertrophy was determined using DEXSeq. (XLSX 10 KB) [file 12864_2014_6277_MOESM5_ESM.xlsx]

## Sheet: Sheet1
				p-value
	ID	Gene	Position	sham_vs_TAC	sed_vs_swim
	hNE-1	Cluh	chr11:74467029-74467303	0.0306361	0.908242
	hNE-2	Mylk4	chr13:32820204-32820624	0.255216	0.887116
	hNE-3	Clasp1	chr1:120451862-120451963	0.168954	0.713363
	hNE-4	Schip1	chr3:68388089-68388346	0.65364	0.394542
	hNE-5	Mylk4	chr13:32868030-32868501	0.397512	0.439157
	hNE-6	Mylk4	chr13:32818712-32819001	0.124376	0.908935
	hNE-7	Clasp1	chr1:120378050-120378669	NA	NA
	hNE-8	Trdn	chr10:33086092-33087214	0.511343	0.833124
	hNE-9	Sorbs1	chr19:40452144-40452869	0.0010129	0.462243
	hNE-10	Csde1	chr3:102840498-102840644	0.301903	0.896204
	hNE-11	Larp5	chr13:9127241-9130370	0.746787	0.959604
	hNE-12	Nedd4l	chr18:65243095-65244448	NA	NA
	hNE-13	Nexn	chr3:151927873-151928180	0.944922	0.985795
