# Supplementary material for: Identification of tissue-enriched novel transcripts and novel exons in mice
Source: BMC Genomics. 2014 Jul 13;15(1):592. doi: 10.1186/1471-2164-15-592 (PMC4111849; doi:10.1186/1471-2164-15-592)
Supplement: Supplementary file 7 — Additional file 7: Table S4: Primers used. (XLSX 21 KB) [file 12864_2014_6277_MOESM7_ESM.xlsx]

## Sheet: Sheet1
			Forward		Backward
	tNT-1	tg1_29159_F	GAAGCAGGCTCAGGTGGTAG	tg1_29159_R	CTAGAGGGCCCAAACCAAAT
	tNT-2	tg2_29342_F	CTGAGCCAGTTTAGGCTTGG	tg2_29342_R	TCTGGGCCACAAAGTAATCC
	tNT-3	tg3_28053_F	ATGCTTTGCCTCTCTCAGGA	tg3_28053_R	AACACCAAAGTCCAGGATGC
	tNT-4	tg4_53917_F	CAGTGTCCCCAGCTATGGTT	tg4_53917_R	TGCAGATGAGGTTGCTTGAC
	tNT-5	tg5_54459_F	ATGGTATGGGCATTGAGAGC	tg5_54459_R	GCACAGCCTCAGATCATTCA
	tNT-6	tg6_52957_F	CAGTGTGGATGAACGTGGTC	tg6_52957_R	CACCTTGTATGGCCTGGTCT
	tNT-7	tg7_53036_F	TGCCTAGGGTGCCAAGTATC	tg7_53036_R	ATGGCCAAGTTTGCACTCTC
	tNT-8	tg8_127623_F	CAGAGTACCTGCCCTTCTGC	tg8_127623_R	TTCCTGGGAACGGTAGTACG
	tNT-9	tg9_128921_F	CTGGGAGGTGGCAGTTATGT	tg9_128921_R	TGGTTTGCATCGACTCTCTG
	tNT-10	tg10_168744_F	ATCCTCCAGCTGGGATCTCT	tg10_168744_R	TCTGGAATTTGGGGCTAGAA
	tNT-11	tg11_167500_F	TAGAGCCACTTGTGCTGGTG	tg11_167500_R	CACATCCAGGTCGTTGACAC
	tNT-12	tg12_224793_F	TTCAGTCCATGTTGCTGCTC	tg12_224793_R	ACCCTTCAGTGCCCATACAG
	tNT-13	tg13_225180_F	TACCAAGCGCAGAAGAACAA	tg13_225180_R	CAAGCACACTTGGCAAAAGA
	tNT-14	tg14_225184_F	CACCATATTCTTGCCCTGGT	tg14_225184_R	TCCATTTCGGAGAGGATGTC
	tNT-15	tg15_242164_F	GAAAAGTCACAGCCCAGAGC	tg15_242164_R	GGGTACAAGTTTGGCTGCAT
	tNT-16	tg16_281515_F	ATGTCATCTTGGGAGCTTGG	tg16_281515_R	TGCTCAGGTCACCTCCTTCT
	tNT-17	tg17_283921_F	AGAACCCAGCATGCCTTATG	tg17_283921_R	CCTCTGCTCCTTTTGGTGAG
	tNT-18	tg18_306344_F	CAGTCCTAGCCGTGAGGAAG	tg18_306344_R	CTGCACTTGCTGCTGGTTTA
	tNT-19	tg19_371781_F	AACTTGCACCCCAAACAAAG	tg19_371781_R	ATTGCACTGGTCTGGGTAGG
	tNT-20	tg20_374511_F	GCCACGGAGTTACCATGACT	tg20_374511_R	GGATCACGTCCTTGGCTTTA
	tNT-21	tg21_375154_F	TCCTGCTCAACAGCAACAAC	tg21_375154_R	CTCTGAGTGGGAGGAAGACG
	tNT-22	tg22_400868_F	TTCCATGGTCTCCCAGTCAT	tg22_400868_R	CGATTTTCCTTGTTGGCTTT
	tNT-23	tg23_400934_F	CTTGGGAATAGGCCTTGACA	tg23_400934_R	GCCTTGAAAATCCTGAATGG
	tNT-24	tg24_436943_F	CACCAGAGGCTGTTGTCTCA	tg24_436943_R	CAAACTGGGAACCCAAAGAA
	tNT-25	tg25_436993_F	AGAAGAGACTGCCCTCCACA	tg25_436993_R	CACAATGTTTGGGTCAGCAC
	tNT-26	tg26_435146_F	GTGAAGCTGTGGATGCTGAA	tg26_435146_R	AAGGCTGACAGCACGAACTT
	tNT-27	tg27_466049_F	CCCCATGTCCTTCTGACAGT	tg27_466049_R	TGGTTCCCAAAGAAAACCTG
	tNT-28	tg28_511720_F	CCGACTCCGACAATACCAGT	tg28_511720_R	GACATTTGGGGCTCATCACT
	tNT-29	tg29_511911_F	AATGGAGCCCCTGCTAAGAT	tg29_511911_R	ACCCCATGCCTATGGTTGTA
	tNT-30	tNT_32_F	ATTAATCACAAAAGCAGGGAGTTCG	tNT_32_R	ATCTTTTGCTCAGTAATTGCTGTTT
	tNT-31	tNT_33_F	TGGACCTCCTTCCATTTGCC	tNT_33_R	CTTCTGTGTTGCCGAAAGCC
	tNT-32	tNT_34_F	CTTGGTGCAAGAGAGTACCAC	tNT_34_R	AAGAACTTTGATGGCCACGGA
	lNT-1	tg30_50074_F	CAGAGCACATGGAGTGGAGA	tg30_50074_R	ACCTGCCTCTGCCTTCAGTA
	lNT-2	tg31_109174_F	ATGCCAACCTGGATGTCTTC	tg31_109174_R	CAGTTCGGAGTGCATTAGCA
	tNE-1	g1_Lrrc8b_F	CCTTGCTCTACCAAGCCATC	g1_Lrrc8b_R	AATGGCAATCCAATCCGTAA
	tNE-2	g2_Eya4_F	CCCAGTTACCATCAGCCTTG	g2_Eya4_R	CCCTTGTCAATGGAGGCTAA
	tNE-3	g3_Skp2_F	TTCAGCTGCAACAAACACCT	g3_Skp2_R	CAGTCCTGGGAGCTGGATAG
	tNE-4	g4_Fam71d_F	GCTGATGATTTGTGGGGAAA	g4_Fam71d_R	AAAGTCTTCAAGATGGGAAGC
	tNE-5	g5_Fam71d_F	TTGAAGGTAAGCCCCTGTTG	g5_Fam71d_R	TTGTTATCCTCCCTTGAAAGC
	tNE-6	g6_Rfx1_F	AAGGCAGAGCAGCAAGAAAC	g6_Rfx1_R	CTCGAAGACCACCCTCTGCT
	tNE-7	g7_Fam71d_F	GCACATGGATACACATCTTTCA	g7_Fam71d_R	AAATTCAGGTACCTTCACAATCC
	tNE-8	g8_Pfkm_F	GGAAGCTTCAACCTCCAACA	g8_Pfkm_R	ATACAGGTCCCACGGTGCT
	tNE-9	g9_Scamp2_F	GGTTAGACAGGCCAGCAAGT59.55	g9_Scamp2_R	TGGCTGTCCCTGGAAATACT
	tNE-10	g10_Pkm2_F	TTCAGGGCAAAGCATACTCC	g10_Pkm2_R	CTTTGGTTCTCTGGGTCTGG
	tNE-11	g11_Vapa_F	AACTCCACCAGGGATTGCTT	g11_Vapa_R	TTCCCTGGGATCATTCTTCA
	tNE-12	g12_Eya4_F	CTGGCTAAGCATGGAGACAA	g12_Eya4_R	GCCGCACATCTCCTGTACTT
	tNE-13	g13_Efr3a_F	GCAAAGCTGAGGTAGTGGGA	g13_Efr3a_R	GCAGCAAGACTAAGGAAAGCA
	tNE-14	g14_1700001C02Rik_F	CCACTTACGAAGAACCAGTGA	g14_1700001C02Rik_R	AGATCGCTGCAACTCTCCAT
	tNE-15	g15_Mtmr6_F	ATGCAGAGCTGGTGGGATAC	g15_Mtmr6_R	CGCTTTCTCTCATCGCTTTC
	tNE-16	g16_Mbtd1_F	AGTTGGGAAGAAGCCTGTCA	g16_Mbtd1_R	CCTGAACTCTCGGCTAGTGC
	tNE-17	g17_Ms4a5_F	TGGCCTTAGTGCTCATAAACTG	g17_Ms4a5_R	TGGGCTTTCATATCTTTATCCA
	tNE-18	g18_Zfp385a_F	TGAACCTTCTCTTCACTATCAGCA	g18_Zfp385a_R	CATCTGCTGATCCAGGGTGG
	tNE-19	g19_1700025F22Rik_F	CATACAGCTAATGACAAGCCTGA	g19_1700025F22Rik_R	GGCCCAAAGTGTGTATCCTG
	tNE-20	g20_Gm9790_F	TTCAAAAGGTTCTCGGTGCT	g20_Gm9790_R	TGTCAGCTTGTGCAAAATGG
	tNE-21	g21_Pkm2_F	GGAAATTTGTTAAGAACTGTTTGC	g21_Pkm2_R	TGAGATACATTTCCACCAAAGC
	tNE-22	g22_Dnahc2_F	CGAGATCATCCGTTTATGCTG	g22_Dnahc2_R	ACTGGGTGTGCATCTGTACG
	tNE-23	g23_1700006A11Rik_F	TGCCATCGTGTTTTATGGAG	g23_1700006A11Rik_R	TTGGGGAGGTGTGTCTTTTC
	tNE-24	g24_Zfand6_F	TGCAAGCAACAGCAGGAA	g24_Zfand6_R	TGACAGAAAGCACTTGGGAAG
	tNE-25	g25_Pcbp2_F	TCACTTAGAACCATTACCAGTGGA	g25_Pcbp2_R	GATCAGGTTTTGTTTCCAGTTTG
	tNE-26	g26_Eya4_F	ACAATTGAAAAATAGATGGTCCCGA	Eya4_g26_R	TCCAGAACATGATGACATTGTAACT
	hNE-1	g1_130Rik_F	CCCGACCTTGAACAGAATGA	new_g1_130Rik_R	GACCGAGGGGAGATCTGGTA
	hNE-2	g2_usp25_F	AACCTGCAAACACCACGAG	g2_usp25_R	CCTCCCTCTTTTGCCTCAAT
	hNE-3	g3_mylk4_F	GGGTCACCATTCATGTCCTC	g3_mylk4_R	AGGTGCAAAAGATGCTCCAT
	hNE-4		CCCAGCGTCAGCGTAGTC		CTGTTTACAACTTTCTTCCAAGC
	hNE-5	g5_schip1_F	CCAGGCACAGGCTCTCTATG	g5_schip1_R	ATGGGGATTCTCGACTGATG
	hNE-6	new_g6_mylk4_F	ACATCCTCCTTGTCCTTTGC	new_g6_mylk4_R	ATGGAGGAGGTGGAGAAGGT
	hNE-7	g7_mylk4_F	TGTCCTAGCTGTGGGCTCTT	g7_mylk4_R	ACACCAGGAATCCTTGGAAA
	hNE-8	g8_Clasp1_F	GGATAAGTGGCTCAGGTGGA	g8_Clasp1_R	GCAGTCCCTGCTGCTTACTC
	hNE-9	g9_trdn_F	GAGGCAAAACACCCACTCTC	new_g9_trdn_R	TTTTTAGTTGTGGCTCTTTATCTTTC
	hNE-10	g10_sorbs1_F	GGTTTTCCTGTGCCAACTGT	g10_sorbs1_R	GAGGCCACAGGGAATAAACA
	hNE-11		CATCAGATCCTCAGCCCACT		GTGGGGGTCCTCTTTTGTTT
	hNE-12	g12_larp5_F	CTGTGGGAGGACTAGCAAGC	g12_larp5_R	TCCACCTCTACTTGGCCATC
	hNE-13	g13_nedd4l_F	GACCTTGGTCAATGGCACTT	g13_nedd4l_R	GCTGCTGCAGTTGAAAGACA
	hNE-14	g14_nexn_F	ATTTCTTCGTGGGGCTTCTT	g14_nexn_R	GTGATTGCTCAGTGGCTTGA
	Eya4	tkr_Eya4_F	AGCAGCTGACTCTGAAAGTGGA	tkr_Eya4_R	GGCACAACACATCAGTATGAACA
	1700025F22Rik	tkr_1700025F22Rik_F	AGAGTGGCAGGGTGCTTACAGA	tkr_1700025F22Rik_R	TCCTTGACTGAGGCCGTGA
	Fam71d	tkr_Fam71d_F	GTTGGCACATCTGACACCAGAA	tkr_Fam71d_R	AAGTAGTAGGAGCGGCCGTTGA
	Mbtd1	tkr_Mbtd1_F	TCCAAAGCAAAGGTCATAGCAGTC	tkr_Mbtd1_R	ACTGGCTGCCTTGAAATCACA
	Ms4a5	tkr_Ms4a5_F	TTGGTAAACCCATACCCAAGGTTTC	tkr_Ms4a5_R	AGTAAATTCATTGCCCGGCTCA
	Higd1a	tkr_Higd1a_F	TGATCCACATGCGTGTAGCAG	tkr_Higd1a_R	GCTTAGGGTTGGCCCAGAAT
	1700006A11Rik	tkr_1700006A11Rik_F	GCTTTATCAGTTCGCATAGCTCCA	tkr_1700006A11Rik_R	CAATCCGGTTGCTGCTTGTC
	1700001C02Rik	1700001C02Rik_gene_F	TGGCAACACCACCTTCAAGT	1700001C02Rik_gene_R	AGGGGAGAAGATGGTGGGAA
	Dnahc2	Dnahc2_gene_F	CGAGTGGTAGAGCCTAAGCG	Dnahc2_gene_R	TTCAGCTCCATCTCCTCCGA
	schip1	schip1_gene_F	CTCCCGTCGCTGATCTTCTC	schip1_gene_R	AGCAGCTGGACCAACTCTTC
	Cluh	tkr_130Rik_F	TCAATGTCATCAATGGCATCCTC	tkr_130Rik_R	GCCACCTCTGCCTTCAGGTT
	Clasp1	tkr_clasp1_F	CTTGGGCTCAGAACATAGCAGGA	tkr_clasp1_R	AGGCTGCACATGGCTACAAGG
	Larp5	tkr_larp5_F	GTGTCCCTGTGAGTGAGTGGCTA	tkr_larp5_R	AAATCCACGTGCTGATGCAGA
	Csde1	tkr_csde1_F	GCCAGTGCTCCACGTCTAATG	tkr_csde1_R	GTGGTTAGTCAATGACACCAGCTT
	Mylk4	tkr_mylk4_F	CATGCTCCCATTTGCTCCATAA	tkr_mylk4_R	AAACTCATGGGTCTCGCCACATA
	Schip1	Schip1_F	ACCCAGGCAAGCAAGCTGA	Schip1_R	ACTTTGGTGGAGTTGGATTGTGA
	Nexn	Nexn_F	GCGAGCAATTGACCTTGAAATC	Nexn_R	TCTTTGCAGGCCTTACATCAACA
	Trdn	Trdn_F	CATTAACGATGGGATATCGGTGA	Trdn_R	TGAATTGTTGAATGAAGCTCTGGTC
	Sorbs1	tkr_sorbs1_F	TTGCACACCAAGCGCATGTA	tkr_sorbs1_R	TGCCACGCAATTCCGAATAA
	Fam71d_isoform	Fam71d_isoSwi_F	TGACTACCAAGATTCCCCAAA	Fam71d_isoSwi_R	CCAAGAGAGTGGATAAAGGATTG
	Rfx1_isoform	Rfx1_isoSwi_F	GCTGACTGTGCAGGGACTG	Rfx1_isoSwi_R	CCGGGTACTGGTAGGTGCTA
	Vapa_isoform	Vapa_isoSwi_F	TTTTGCTCCACCAAACATTTC	Vapa_isoSwi_R	GTGAAACACTGTGTGGTTTTGG
	Efr3a_isoform	Efr3a_isoSwi_F	TCCAACAGTGTGCCTTCTGA	Efr3a_isoSwi_R	TGCTATTTCTTCAAATGGTGCT
	Mtmr6_isoform	Mtmr6_isoSwi_F	CAGGTGCCTAGAGGATGAGC	Mtmr6_isoSwi_R	AGAAAGCCCCTTGCTACCAT
	1700025F22Rik_isoform	170Rik_isoSwi_F	AGTCATCGCATAACGGGAGA	170Rik_isoSwi_R	ATGCTTAGGATATTCATTGTCATGG
	Dnahc2_isoform	Dnahc_isoSwi_F	CATCCTGTTTCTGGCCAAGT	Dnahc_isoSwi_R	ACGGGCAAAGTGGTACTGAC
	Sorbs1_isoform	Sorbs1_isoSwi_F	GGAAACTTTCTTCCAGTGCAG	Sorbs1_isoSwi_R	AATGGTAGGGTTGACGATGG
	Skp2_isoform	Skp2_isoSwi_F	AGAAAACACTTTCCAATGTCTGGT	Skp2_isoSwi_R	GAATCCCATCCCCACGTGAA
	Fam71d_tNE-5_isoform	Fam71d_tNE-5_isoSwi_F	GCACACAGAAACACCTCTGC	Fam71d_tNE-5_isoSwi_R	TGCTCACCTCAAGGCCAATG
	Pfkm_isoform	Pfkm_isoSwi_F	TCCAGAAAGATCACGTTAGGGT	Pfkm_isoSwi_R	CAGGGTTTTGGCTGCATGAT
	Scamp2_isoform	Scamp2_isoSwi_F	ACAACAGTTCCTGCCACACA	Scamp2_isoSwi_R	TGCAAATTCGCTGCAGTGTT
	Ms4a5_isoform	Ms4a5_isoSwi_F	TCCCTTGTTCCTGGTGTTCC	Ms4a5_isoSwi_R	CCGGCTCATTTTTATCAGAGTGT
	Higd1a_isoform	Higd1a_isoSwi_F	GAAACCGGCAGGACTGGAAG	Higd1a_isoSwi_R	TTCCAATGGGGACAAACGGT
	1700006A11Rik_isoform	1700006A11Rik_isoSwi_F	CTCCAACTCAGGGTTTGGGAA	1700006A11Rik_isoSwi_R	TGTAGTCCTGGGGATTCAAGT
	Zfand6_isoform	Zfand6_isoSwi_F	GGATAGGGAAGGCAGGAAGC	Zfand6_isoSwi_R	AAAATCCGCAGCCAGTGGAG
	Csde1_isoform	Csde1_isoSwi_F	TACTGTGAGATTGCCCGGTG	Csde1_isoSwi_R	GGGGTACCCATTGTGTCCAT
	Larp5_isoform	Larp5_isoSwi_F	GATGAATGGTCCTATATCGCAAACC	Larp5_isoSwi_R	CTGCTGGTCACAGTCTGTAGG
	Zfp385a_isoform	30521	CGATCTCTGGAGCCCAACT		GCCTGGCTCTGAGAATTGAA
	Eya4_isoform	6506	TCTCTCGAGCGTACCCCTTA		TCCTGTCCCATTTGTTGTGA
	Pkm_isoform	84242	CTTTCAACTTTGCGGCTTTT		GGGTCTGAATGAAGGCAGTC
	mouse 18S	tkr_m18S_F	TTCTGGCCAACGGTCTAGACAAC	tkr_m18S_R	CCAGTGGTCTTGGTGTGCTGA
